# Supplementary material for: Sepsis in mechanically ventilated patients with spinal cord injury: a retrospective analysis
Source: Spinal Cord. 2018 Nov 9;57(4):293–300. doi: 10.1038/s41393-018-0217-5 (PMC6477786; doi:10.1038/s41393-018-0217-5)
Supplement: Supplementary file 4 — Supplemental Figure 2 [file 41393_2018_217_MOESM4_ESM.xlsx]

## Sheet: Secondary Sepsis
				ETIOL			NLI				SEVERITY					FOCUS						PATHOGEN									WEANING
				traumatic	infectious		C1-4	C5-8	T1-S5		AIS A	AIS B	AIS C	AIS D		pulmonary	spinal	abdominal	urogenital	soft-tissue		Pseudomonas aeruginosa	Klebsiella species	Escherichia coli	Acinetobacter species	Staphylococcus aureus	Enterococcus species	Streptococcus species	Candida albicans		simple (category 1)	difficult (category 2)	prolonged (category 3)	- subcategory 3a	- subcategory 3b	- subcategory 3c
	INDICATION FOR MV	respiratory failure
		others
